# Supplementary material for: Woodlice and their parasitoid flies: revision of Isopoda (Crustacea, Oniscidea) – Rhinophoridae (Insecta, Diptera) interaction and first record of a parasitized Neotropical woodlouse species
Source: Zookeys. 2018 Dec 3;(801):401–14. doi: 10.3897/zookeys.801.26052 (PMC6288268; doi:10.3897/zookeys.801.26052)
Supplement: Supplementary material 1 — Compilation of Isopoda-Rhinophoridae records (Dataset) [file zookeys-801-401-s001.xlsx]

## Sheet: Wood et al (2018) Zookeys - Sup
Isopod Family	Isopod species	Isopod name in original publication	Rhinophoridae species	Rhinophoridae name in original publication	Bioeographical region	Country	Source	Full reference
Armadillidae	Armadillidium frontirostre Budde-Lund, 1885	Armadillidium frontirostre	Stevenia signata (Mik, 1886)	Stevenia signata	Palearctic	Croatia	Bürgis 1992	Bürgis H (1992) Parasitische Hautflügler aus Puparien der in Asseln schmarotzenden Asselfliegen. Teil 4: Die Asselfliege, Schlussbemerkungen. Mikrokosmos 81: 100–104.
Armadillidae	Armadillidium nasatum Budde-Lund, 1885	Armadillidium nasatum	Phyto melanocephala (Meigen, 1824)	Phyto melanocephala	Palearctic	Europe	Herting 1961 (after Legrand)	Herting B (1961) 64e Rhinophorinae. In: Lindner E (Ed.) Die Fliegen der Palaearktischen Region. Stuttgart, 1–36.
Armadillidae	Armadillidium nasatum Budde-Lund, 1885	Armadillidium nasatum	Rhinophoridae sp.	Rhinophoridae sp.	Palearctic	France	Cordaux et al. 2001	Cordaux R, Michel-Salzat A, Bouchon D (2001) Wolbachia infection in crustaceans: Novel hosts and potential routes for horizontal transmission. Journal of Evolutionary Biology 14: 237–243. https://doi.org/10.1046/j.1420-9101.2001.00279.x
Armadillidae	Armadillidium silvestrii Verhoeff, 1931	Armadillidium silvestrii	Phyto melanocephala (Meigen, 1824)	Phyto melanocephala	Palearctic	Europe	Herting 1961 (Verhoeff after Séguy 1941)	Herting B (1961) 64e Rhinophorinae. In: Lindner E (Ed.) Die Fliegen der Palaearktischen Region. Stuttgart, 1–36.
Armadillidae	Armadillidium sp. (probably A. vulgare)	Armadillidium sp. (probably A. vulgare)	Melanophora roralis (Linnaeus, 1758)	Melanophora roralis	Neotropical	Brazil	Parker 1953	Parker HL (1953) Miscellaneous notes on South American dipterous parasites. Bolletino del Laboratorio di Entomologia Agraria Filippo Silvestri di Porcini 12: 45–73.
Armadillidae	Armadillidium versicolor Stein, 1859	Armadillidium versicolor	Phyto melanocephala (Meigen, 1824)	Phyto melanocephala	Palearctic	Europe	Herting 1961 (Verhoeff after Séguy 1941)	Herting B (1961) 64e Rhinophorinae. In: Lindner E (Ed.) Die Fliegen der Palaearktischen Region. Stuttgart, 1–36.
Armadillidae	Armadillidium vulgare (Latreille, 1804)	Armadillidium vulgare	Phyto melanocephala (Meigen, 1824)	Phyto melanocephala	Palearctic	Britain	Bedding 1965	Bedding RA (1965) Parasitism of British Terresprial Isopoda by Diptera. PhD Thesis, Imperial College of London, London, 234 pp.
Armadillidae	Armadillidium vulgare (Latreille, 1804)	Armadillidium vulgare	Phyto melanocephala (Meigen, 1824)	Phyto melanocephala	Palearctic	England	Thompson 1934 (found by Donisthorpe)	Thompson WR (1934) The tachinid parasites of woodlice. Parasitology 26: 378–448. [pls XV–XXII] https://doi.org/10.1017/S0031182000023714
Armadillidae	Armadillidium vulgare (Latreille, 1804)	Armadillidium vulgare	Stevenia signata (Mik, 1886)	Stevenia signata	Palearctic	Croatia	Bürgis 1991	Bürgis H (1991) Parasitische Hautflügler aus Puparien der in Asseln schmarotzenden AsselAsselfliegen. Teil 1: Eine neue Wespe. Mikrokosmos 80: 295–299. Teil 1: Eine neue Wespe. Mikrokosmos 80: 295–299.
Armadillidae	Armadillidium vulgare (Latreille, 1804)	Armadillidium vulgare	Stevenia signata (Mik, 1886)	Stevenia signata	Palearctic	Croatia	Bürgis 1992	Bürgis H (1992) Parasitische Hautflügler aus Puparien der in Asseln schmarotzenden Asselfliegen. Teil 4: Die Asselfliege, Schlussbemerkungen. Mikrokosmos 81: 100–104.
Armadillidae	Armadillo officinalis Duméril, 1816	Armadillo officinalis	Phyto armadillonis Kugler, 1978	Phyto armadillonis	Palearctic	Israel	Kugler 1978	Kugler J (1978) The Rhinophoridae (Diptera) of Israel. Israel Journal of Entomology 12: 65–106.
Balloniscidae	Balloniscus glaber Araujo and Zardo, 1996	Balloniscus glaber	Rhinophoridae sp.	Rhinophoridae sp.	Neotropic	Brazil	Wood et al (present study)	Wood CT, Nihei SS, Araujo PB (2018) Woodlice and their parasitoid flies: revision of Isopoda (Crustacea, Oniscidea) – Rhinophoridae (Insecta, Diptera) interaction and first record of a parasitized Neotropical woodlouse species. ZooKeys @@: @–@.
Cylisticidae	Cylisticus convexus (De Geer, 1778)	Cilisticus convexus	Rhinomorinia sarcophagina (Schiner, 1862)	Rhinomorinia sarcophagina	Palearctic	Poland	Dubiel and Bystrowski 2016	Dubiel G, Bystrowski C (2016) Notes of woodlouse flies (Diptera: Rhinophoridae) and their hosts in the Beskid Śląski (South Poland). Dipteron 32: 17–26.
Oniscidae	Oniscus asellus Linnaeus, 1758	Oniscus asellus	Melanophora roralis (Linnaeus, 1758)	Melanophora roralis	Nearctic	USA	Jones 1948	Jones FM (1948) Notes on Melanophora roralis (Linn.) (Diptera). Psyche: A Journal of EntoEntomology 55: 31–34. https://doi.org/10.1155/1948/74989 55: 31–34. https://doi.org/10.1155/1948/74989
Oniscidae	Oniscus asellus Linnaeus, 1758	Oniscus asellus	Paykullia maculata (Fallén, 1815)	Plesina maculata	Palearctic	Britain	Bedding 1965	Bedding RA (1965) Parasitism of British Terresprial Isopoda by Diptera. PhD Thesis, Imperial College of London, London, 234 pp.
Oniscidae	Oniscus asellus Linnaeus, 1758	Oniscus asellus	Paykullia maculata (Fallén, 1815)	Plesina maculata	Palearctic	England	Thompson 1934	Thompson WR (1934) The tachinid parasites of woodlice. Parasitology 26: 378–448. [pls XV–XXII] https://doi.org/10.1017/S0031182000023714
Oniscidae	Oniscus asellus Linnaeus, 1758	Oniscus asellus	Phyto discrepans Pandelle, 1896	Styleuronia discrepans	Palearctic	Britain	Bedding 1965	Bedding RA (1965) Parasitism of British Terresprial Isopoda by Diptera. PhD Thesis, Imperial College of London, London, 234 pp.
Oniscidae	Oniscus asellus Linnaeus, 1758	Oniscus asellus	Phyto discrepans Pandelle, 1896	Styleuronia discrepans	Palearctic	England	Thompson 1934	Thompson WR (1934) The tachinid parasites of woodlice. Parasitology 26: 378–448. [pls XV–XXII] https://doi.org/10.1017/S0031182000023714
Oniscidae	Oniscus asellus Linnaeus, 1758	Oniscus asellus	Phyto melanocephala (Meigen, 1824)	Phyto melanocephala	Palearctic	England	Thompson 1934 (found by Donisthorpe)	Thompson WR (1934) The tachinid parasites of woodlice. Parasitology 26: 378–448. [pls XV–XXII] https://doi.org/10.1017/S0031182000023714
Philosciidae	Philoscia affinis Verhoeff, 1908	Philoscia affinis	Stevenia atramentaria (Meigen, 1824)	Stevenia atramentaria	Palearctic	Europe	Herting 1961 (Verhoeff after Séguy 1941)	Herting B (1961) 64e Rhinophorinae. In: Lindner E (Ed.) Die Fliegen der Palaearktischen Region. Stuttgart, 1–36.
Porcellionidae	Porcellio laevis Latreille, 1804	Porcellio laevis	Phyto luteisquama Kugler, 1978	Phyto luteisquama	Palearctic	Israel	Kugler 1978	Kugler J (1978) The Rhinophoridae (Diptera) of Israel. Israel Journal of Entomology 12: 65–106.
Porcellionidae	Porcellio scaber Latreille, 1804	Porcellio scaber	Melanophora roralis (Linnaeus, 1758)	Melanophora roralis	Palearctic	Britain	Bedding 1965	Bedding RA (1965) Parasitism of British Terresprial Isopoda by Diptera. PhD Thesis, Imperial College of London, London, 234 pp.
Porcellionidae	Porcellio scaber Latreille, 1804	Porcellio scaber	Melanophora roralis (Linnaeus, 1758)	Melanophora roralis	Nearctic	USA	Jones 1948	Jones FM (1948) Notes on Melanophora roralis (Linn.) (Diptera). Psyche: A Journal of EntoEntomology 55: 31–34. https://doi.org/10.1155/1948/74989 55: 31–34. https://doi.org/10.1155/1948/74989
Porcellionidae	Porcellio scaber Latreille, 1804	Porcellio scaber	Melanophora roralis (Linnaeus, 1758)	Melanophora roralis	Nearctic	USA	Sassaman and Garthwaite 1984	Sassaman C, Garthwaite R (1984) The interaction between the terrestrial isopod Porcellio scaber Latreille and one of its dipteran parasites, Melanophora roralis (L.) Rhinophoridae). Journal of Crustacean Biology 4: 595–603. https://doi.org/10.2307/1548074
Porcellionidae	Porcellio scaber Latreille, 1804	Porcellio scaber	Melanophora roralis (Linnaeus, 1758)	Melanophora roralis	Palearctic	England	Thompson 1934	Thompson WR (1934) The tachinid parasites of woodlice. Parasitology 26: 378–448. [pls XV–XXII] https://doi.org/10.1017/S0031182000023714
Porcellionidae	Porcellio scaber Latreille, 1804	Porcellio scaber	Paykullia maculata (Fallén, 1815)	Plesina maculata	Palearctic	Britain	Bedding 1965	Bedding RA (1965) Parasitism of British Terresprial Isopoda by Diptera. PhD Thesis, Imperial College of London, London, 234 pp.
Porcellionidae	Porcellio scaber Latreille, 1804	Porcellio scaber	Paykullia maculata (Fallén, 1815)	Plesina maculata	Palearctic	England, France	Thompson 1934	Thompson WR (1934) The tachinid parasites of woodlice. Parasitology 26: 378–448. [pls XV–XXII] https://doi.org/10.1017/S0031182000023714
Porcellionidae	Porcellio scaber Latreille, 1804	Porcellio scaber	Phyto discrepans Pandelle, 1896	Styleuronia discrepans	Palearctic	Britain	Bedding 1965	Bedding RA (1965) Parasitism of British Terresprial Isopoda by Diptera. PhD Thesis, Imperial College of London, London, 234 pp.
Porcellionidae	Porcellio scaber Latreille, 1804	Porcellio scaber	Phyto discrepans Pandelle, 1896	Styleuronia discrepans	Palearctic	England, France	Thompson 1934	Thompson WR (1934) The tachinid parasites of woodlice. Parasitology 26: 378–448. [pls XV–XXII] https://doi.org/10.1017/S0031182000023714
Porcellionidae	Porcellio scaber Latreille, 1804	Porcellio scaber	Phyto melanocephala (Meigen, 1824)	Phyto melanocephala	Palearctic	Britain	Bedding 1965	Bedding RA (1965) Parasitism of British Terresprial Isopoda by Diptera. PhD Thesis, Imperial College of London, London, 234 pp.
Porcellionidae	Porcellio scaber Latreille, 1804	Porcellio scaber	Phyto melanocephala (Meigen, 1824)	Phyto melanocephala	Palearctic	England, France	Thompson 1934	Thompson WR (1934) The tachinid parasites of woodlice. Parasitology 26: 378–448. [pls XV–XXII] https://doi.org/10.1017/S0031182000023714
Porcellionidae	Porcellio scaber Latreille, 1804	Porcellio scaber	Rhinophora lepida (Meigen, 1824)	Rhinophora lepida	Palearctic	Britain	Bedding 1965	Bedding RA (1965) Parasitism of British Terresprial Isopoda by Diptera. PhD Thesis, Imperial College of London, London, 234 pp.
Porcellionidae	Porcellio scaber Latreille, 1804	Porcellio scaber	Rhinophora lepida (Meigen, 1824)	Rhinophora lepida (adult)/Species A	Palearctic	England, France	Thompson 1934	Thompson WR (1934) The tachinid parasites of woodlice. Parasitology 26: 378–448. [pls XV–XXII] https://doi.org/10.1017/S0031182000023714
Porcellionidae	Porcellio scaber Latreille, 1804	Porcellio scaber	Rhinophora lepida (Meigen, 1824)	Rhinophora lepida	Palearctic	Netherlands	Wijnhoven 2001	Wijnhoven H (2001) Biologie en ecologie van de Nederlandse pissebedvliegen (Diptera: Rhinophoridae). Nederlandse faunistische mededelingen 15: 91–110.
Porcellionidae	Porcellio scaber Latreille, 1804	Porcellio scaber	Stevenia atramentaria (Meigen, 1824)	Species B (undetermined)	Palearctic	Switzerland	Thompson 1934	Thompson WR (1934) The tachinid parasites of woodlice. Parasitology 26: 378–448. [pls XV–XXII] https://doi.org/10.1017/S0031182000023714
Porcellionidae	Porcellio scaber Latreille, 1804	Porcellio scaber	Stevenia sp.	Stevenia sp.	Palearctic	France	Cordaux et al 2001	Cordaux R, Michel-Salzat A, Bouchon D (2001) Wolbachia infection in crustaceans: Novel hosts and potential routes for horizontal transmission. Journal of Evolutionary Biology 14: 237–243. https://doi.org/10.1046/j.1420-9101.2001.00279.x
Porcellionidae	Porcellio scaber Latreille, 1804	Porcellio scaber	Tricogena rubricosa (Meigen, 1824)	Frauenfeldia rubricosa	Palearctic	Britain	Bedding 1965	Bedding RA (1965) Parasitism of British Terresprial Isopoda by Diptera. PhD Thesis, Imperial College of London, London, 234 pp.
Porcellionidae	Porcellio scaber Latreille, 1804	Porcellio scaber	Tricogena rubricosa (Meigen, 1824)	Tricogena rubricosa	Palearctic	Poland	Dubiel and Bystrowski 2016	Dubiel G, Bystrowski C (2016) Notes of woodlouse flies (Diptera: Rhinophoridae) and their hosts in the Beskid Śląski (South Poland). Dipteron 32: 17–26.
Porcellionidae	Porcellio scaber Latreille, 1804	Porcellio scaber	Tricogena rubricosa (Meigen, 1824)	Tricogena ribricosa	Palearctic	Ireland	Nash 1985	Nash R (1985) The Irish Species of Rhinophoridae (Diptera). The Irish Naturalists’ Journal 21: 463–464. http://www.jstor.org/stable/25538930
Porcellionidae	Porcellio scaber Latreille, 1804	Porcellio scaber	Tricogena rubricosa (Meigen, 1824)	Frauenfeldia rubricosa	Palearctic	England, France	Thompson 1934	Thompson WR (1934) The tachinid parasites of woodlice. Parasitology 26: 378–448. [pls XV–XXII] https://doi.org/10.1017/S0031182000023714
Porcellionidae	Porcellio sp.	Porcellio scaber	Melanophora roralis (Linnaeus, 1758)	Melanophora roralis	Nearctic	USA	Brues 1903	Brues CT (1903) A Dexiid Parasite of the Sow-Bug. Entomological News 14: 291.
Porcellionidae	Porcellio sp.	Porcellio sp.	Stevenia deceptoria (Loew, 1847)	Stevenia deceptoria	Palearctic	Latium, Italy	Cerretti et al. 2014	Cerretti P, Logiudice G, Pape T (2014) Remarkable Rhinophoridae in a growing generic genealogy (Diptera: Calyptratae, Oestroidea). Systematic Entomology 39: 660–690. https://doi.org/10.1111/syen.12080 (Diptera: Calyptratae, Oestroidea). Systematic Entomology 39: 660–690. https://doi.org/10.1111/syen.12080
Porcellionidae	Porcellio spinicornis Say, 1818	Porcellio spinicornis	Melanophora roralis (Linnaeus, 1758)	Melanophora roralis	Palearctic	England	Irwin 1983	Irwin AG (1983) First record of Rhinophoridae (Dipt.) in Porcellio spinicornis Say (Isopoda, Porcellionidae). Entomologist’s Montly Magazine 121: 138.
Porcellionidae	Porcellio spinicornis Say, 1818	Porcellio pictus	Phyto melanocephala (Meigen, 1824)	Phytp melanocephala	Palearctic	Europe	Herting 1961 (Legrand after Seguy 1941)	Herting B (1961) 64e Rhinophorinae. In: Lindner E (Ed.) Die Fliegen der Palaearktischen Region. Stuttgart, 1–36.
Porcellionidae	Porcellionides pruinosus (Brandt, 1833)	Porcellionides pruinosus	Melanophora roralis (Linnaeus, 1758)	Melanophora roralis	Nearctic	USA	Sassaman and Garthwaite 1984	Sassaman C, Garthwaite R (1984) The interaction between the terrestrial isopod Porcellio scaber Latreille and one of its dipteran parasites, Melanophora roralis (L.) Rhinophoridae). Journal of Crustacean Biology 4: 595–603. https://doi.org/10.2307/1548074
Porcellionidae	Porcellionides pruinosus (Brandt, 1833)	Metaponorthus pruinosus	Phyto angustifrons (Rondani, 1856)	Cyrillia angustifrons	Palearctic	France	Thompson 1934	Thompson WR (1934) The tachinid parasites of woodlice. Parasitology 26: 378–448. [pls XV–XXII] https://doi.org/10.1017/S0031182000023714
Porcellionidae	Protracheoniscus politus (C. Koch, 1841)	Protracheoniscus politus	Paykullia maculata (Fallén, 1815)	Chaetostevenia maculata	Palearctic	Europe	Herting 1961 (Verhoeff after Séguy 1941)	Herting B (1961) 64e Rhinophorinae. In: Lindner E (Ed.) Die Fliegen der Palaearktischen Region. Stuttgart, 1–36.
Trachelopodidae	Trachelipus arcuatus (Budde-Lund, 1885)	Tracheoniscus arcuatus	Stevenia atramentaria (Meigen, 1824)	Stevenia atramentaria	Palearctic	Europe	Herting 1961 (Verhoeff after Séguy 1941)	Herting B (1961) 64e Rhinophorinae. In: Lindner E (Ed.) Die Fliegen der Palaearktischen Region. Stuttgart, 1–36.
Trachelopodidae	Trachelipus rathkii (Brandt, 1833)	Trachelipus rathkii	Paykullia maculata (Fallén, 1815)	Paykullia maculata	Palearctic	Netherlands	Wijnhoven 2001	Wijnhoven H (2001) Biologie en ecologie van de Nederlandse pissebedvliegen (Diptera: Rhinophoridae). Nederlandse faunistische mededelingen 15: 91–110.
Trachelopodidae	Trachelipus rathkii (Brandt, 1833)	Porcellio rathkii	Stevenia atramentaria (Meigen, 1824)	Stevenia atramentaria	Palearctic	Britain	Bedding 1965	Bedding RA (1965) Parasitism of British Terresprial Isopoda by Diptera. PhD Thesis, Imperial College of London, London, 234 pp.
Trachelopodidae	Trachelipus rathkii (Brandt, 1833)	Tracheoniscus rathkii (previously identify as Oniscus asellus)	Stevenia atramentaria (Meigen, 1824)	Stevenia atramentaria	Palearctic	Germany	von Roser 1840 (corrected in Kugler 1978 by Herting 1961 (personal communication)	Kugler J (1978) The Rhinophoridae (Diptera) of Israel. Israel Journal of Entomology 12: 65–106.
Trachelopodidae	Trachelipus rathkii (Brandt, 1833)	Trachelipus rathkii	Stevenia atramentaria (Meigen, 1824)	Stevenia atramentaria	Palearctic	Poland	Dubiel and Bystrowski 2016	Dubiel G, Bystrowski C (2016) Notes of woodlouse flies (Diptera: Rhinophoridae) and their hosts in the Beskid Śląski (South Poland). Dipteron 32: 17–26.
Trachelopodidae	Trachelipus rathkii (Brandt, 1833)	Trachelipus rathkii	Tricogena rubricosa (Meigen, 1824)	Tricogena rubricosa	Palearctic	Poland	Dubiel and Bystrowski 2016	Dubiel G, Bystrowski C (2016) Notes of woodlouse flies (Diptera: Rhinophoridae) and their hosts in the Beskid Śląski (South Poland). Dipteron 32: 17–26.
Trachelopodidae	Trachelipus ratzeburgii (Brandt, 1833)	Tracheoniscus ratzeburgii	Paykullia maculata (Fallén, 1815)	Chaetostevenia maculata	Palearctic	Germany	Herting 1961	Wijnhoven H (2001) Biologie en ecologie van de Nederlandse pissebedvliegen (Diptera: Rhinophoridae). Nederlandse faunistische mededelingen 15: 91–110.
